# Supplementary material for: MEK Is a Potential Indirect Target in Subtypes of Head and Neck Cancers
Source: Int J Mol Sci. 2023 Feb 1;24(3):2782. doi: 10.3390/ijms24032782 (PMC9917750; doi:10.3390/ijms24032782)
Supplement: Supplementary file 1 [file ijms-24-02782-s001.zip]

Archive with 1 entries (1 files):
- ijms-2084919-supplementary.pdf
